# Supplementary material for: Effect of rice variety and blending proportion on the proximate compositions, minerals and phytic acid contents of bread from rice-teff blend
Source: F1000Res. 2015 May 13;4:116. [Version 1] doi: 10.12688/f1000research.6201.1 (PMC6758841; doi:10.12688/f1000research.6201.1)
Supplement: Data for JMP analysis — The displayed data was used to study the effect of rice variety, proportions of rice and tef, the interaction effect of the main factors on bread quality and to generate the prediction equations using statistical software JMP 8, 2008 (by SAS Institute Inc., Cary, NC, USA) ( Legesse et al., 2015a). [file f1000research-4-6650-s0000.tgz]

Archive with 1 entries (1 files):
- 3d523883-cb27-49f0-a984-eac2fcfb43b1_Data_for_JMP.xlsx
