# Supplementary material for: Effect of rice variety and blending proportion on the proximate compositions, minerals and phytic acid contents of bread from rice-teff blend
Source: F1000Res. 2015 May 13;4:116. [Version 1] doi: 10.12688/f1000research.6201.1 (PMC6758841; doi:10.12688/f1000research.6201.1)
Supplement: Data for JMP analysis — The displayed data was used to study the effect of rice variety, proportions of rice and tef, the interaction effect of the main factors on bread quality and to generate the prediction equations using statistical software JMP 8, 2008 (by SAS Institute Inc., Cary, NC, USA) ( Legesse et al., 2015a). [file f1000research-4-6650-s0000.tgz › 3d523883-cb27-49f0-a984-eac2fcfb43b1_Data_for_JMP.xlsx]

## Sheet: Sheet1
	Replication	Rice proportion (%)	Tef proportion (%)	Rice variety	Ash (%)	Fiber (%)	Fat (%)	Protein (%)	Carbohydrate (%)	Iron (mg/100g)	Zinc (mg/100g)	Calcium (mg/100g)	Phytic Acid (mg/g)
	1	50	50	N	3.5594	1.5117	1.67342	10.2744	79.2416	13.1172	3.5417	59.1919	0.52
	1	70	30	N	3.2203	1.434	1.20177	10.9426	79.1073	3.2034	3.0093	45.0052	0.43
	1	90	10	N	2.8608	0.7901	0.810028	11.1604	80.6049	4.7724	3.7583	25.9509	0.3
	1	50	50	A	3.7312	1.3063	1.83787	9.92756	78.572	11.9195	4.2294	58.8072	0.61
	1	70	30	A	3.1264	1.2811	1.20328	10.3701	79.2792	7.8193	2.7713	46.545	0.55
	1	90	10	A	2.8627	1.0693	0.958516	10.6476	79.611	5.52	2.8893	28.1273	0.34
	1	50	50	E	3.4973	1.6037	1.95244	10.568	77.7472	10.6552	3.8025	61.5086	0.5
	1	70	30	E	3.1071	1.4509	1.11061	10.2932	79.5938	8.0143	2.7164	47.6273	0.4
	1	90	10	E	2.7184	0.5893	0.817512	9.71173	81.404	2.8437	3.7014	26.3128	0.36
	2	50	50	N	3.539	1.6028	1.63263	10.2539	79.2236	12.8195	3.583	60.789	0.53
	2	70	30	N	3.1998	1.6224	1.38351	10.5648	79.1094	3.0271	2.9532	43.8652	0.44
	2	90	10	N	2.8752	0.8137	0.934648	9.99022	81.5837	4.7775	3.6972	24.6709	0.32
	2	50	50	A	3.7455	1.3873	1.77565	10.8301	77.3951	11.583	4.0515	59.3878	0.62
	2	70	30	A	3.1391	1.208	1.17265	10.6787	78.9618	8.2646	2.6069	47.8344	0.57
	2	90	10	A	2.8928	0.9341	0.838214	10.3297	80.1719	5.885	3.0088	27.9111	0.35
	2	50	50	E	3.5062	1.6046	1.85261	10.6099	77.8461	11.7804	4.0055	60.9937	0.53
	2	70	30	E	3.0554	1.3521	1.12687	10.3136	79.729	7.9121	2.6789	45.8029	0.42
	2	90	10	E	2.7137	0.6638	0.890834	9.70852	81.2941	2.6198	3.6858	25.7051	0.35
	3	50	50	N	3.5547	1.5572	1.65303	10.2642	79.1472	12.9683	3.56235	59.9905	0.54
	3	70	30	N	3.2312	1.5282	1.29265	10.753	78.9869	3.11525	2.98125	44.4352	0.45
	3	90	10	N	2.8465	0.8019	0.872338	10.5764	81.0792	4.77495	3.72775	25.3109	0.31
	3	50	50	A	3.7474	1.3468	1.80676	10.3788	77.8763	11.7513	4.14045	59.0975	0.62
	3	70	30	A	3.1022	1.2446	1.18797	10.5244	79.1648	8.04195	2.6891	47.1897	0.56
	3	90	10	A	2.8517	1.0017	0.898371	10.4886	80.0674	5.7025	2.94905	28.0192	0.35
	3	50	50	E	3.4491	1.6041	1.90251	10.5889	77.9269	11.2178	3.904	61.2512	0.52
	3	70	30	E	3.1258	1.4015	1.11874	10.3034	79.6504	7.9632	2.69765	46.7151	0.41
	3	90	10	E	2.711	0.6266	0.854174	9.71012	81.4201	2.73175	3.6936	26.0089	0.36
