# Supplementary material for: Effect of rice variety and blending proportion on the proximate compositions, minerals and phytic acid contents of bread from rice-teff blend
Source: F1000Res. 2015 May 13;4:116. [Version 1] doi: 10.12688/f1000research.6201.1 (PMC6758841; doi:10.12688/f1000research.6201.1)
Supplement: Data for SAS analysis — Data used for the mean comparison using Duncan’s Multiple Range Test (DMRT) by SAS 9.1.3. Mean values were considered at 95% significance level. Where: N is Nerica-4 rice variety, X is X-jigna rice variety and E is Edeget rice variety ( Legesse et al., 2015b). [file f1000research-4-6650-s0001.tgz]

Archive with 1 entries (1 files):
- de13cfc0-f06a-4b1e-b554-40d286a49d83_Data_for_SAS.xlsx
