# Supplementary material for: Effect of rice variety and blending proportion on the proximate compositions, minerals and phytic acid contents of bread from rice-teff blend
Source: F1000Res. 2015 May 13;4:116. [Version 1] doi: 10.12688/f1000research.6201.1 (PMC6758841; doi:10.12688/f1000research.6201.1)
Supplement: Proximate compositions, minerals, and phytic acid contents of rice-teff blend bread — Nutrient, mineral and phytic acid compositions of the rice-teff blends as determined through proximate analysis. Where: N is Nerica-4 rice variety, X is X-jigna rice variety, E is Edeget rice variety, and CHO is Carbohydrate ( Legesse et al., 2015c). [file f1000research-4-6650-s0002.tgz]

Archive with 1 entries (1 files):
- db424753-cf26-4f8f-8779-bceffb90bbed_Proximate_compositions,_minerals,_and_phytic_acid_contents_of_rice-tef_blend_bread.xlsx
