# Supplementary material for: Effect of rice variety and blending proportion on the proximate compositions, minerals and phytic acid contents of bread from rice-teff blend
Source: F1000Res. 2015 May 13;4:116. [Version 1] doi: 10.12688/f1000research.6201.1 (PMC6758841; doi:10.12688/f1000research.6201.1)
Supplement: Proximate compositions, minerals, and phytic acid contents of rice-teff blend bread — Nutrient, mineral and phytic acid compositions of the rice-teff blends as determined through proximate analysis. Where: N is Nerica-4 rice variety, X is X-jigna rice variety, E is Edeget rice variety, and CHO is Carbohydrate ( Legesse et al., 2015c). [file f1000research-4-6650-s0002.tgz › db424753-cf26-4f8f-8779-bceffb90bbed_Proximate_compositions,_minerals,_and_phytic_acid_contents_of_rice-tef_blend_bread.xlsx]

## Sheet: Sheet1
	Replication	Rice proportion (%)	Tef proportion (%)	Rice variety	Ash (%)	Fiber (%)	Fat (%)	Protein (%)	Total CHO (%)	Iron (mg/100g)	Zinc (mg/100g)	Calcium (mg/100g)	Phytic acid (mg/g)
	1	50	50	N	3.5594	1.5117	1.67342	10.2744	79.2416	13.1172	3.5417	59.1919	0.52
	2	50	50	N	3.539	1.6028	1.63263	10.2539	79.2236	12.8195	3.583	60.789	0.53
	3	50	50	N	3.5547	1.5572	1.65303	10.2642	79.1472	12.9683	3.56235	59.9905	0.54
	1	70	30	N	3.2203	1.434	1.20177	10.9426	79.1073	3.2034	3.0093	45.0052	0.43
	2	70	30	N	3.1998	1.6224	1.38351	10.5648	79.1094	3.0271	2.9532	43.8652	0.44
	3	70	30	N	3.2312	1.5282	1.29265	10.753	78.9869	3.11525	2.98125	44.4352	0.45
	1	90	10	N	2.8608	0.7901	0.810028	11.1604	80.6049	4.7724	3.7583	25.9509	0.3
	2	90	10	N	2.8752	0.8137	0.934648	9.99022	81.5837	4.7775	3.6972	24.6709	0.32
	3	90	10	N	2.8465	0.8019	0.872338	10.5764	81.0792	4.77495	3.72775	25.3109	0.31
	1	50	50	X	3.7312	1.3063	1.83787	9.92756	78.572	11.9195	4.2294	58.8072	0.61
	2	50	50	X	3.7455	1.3873	1.77565	10.8301	77.3951	11.583	4.0515	59.3878	0.62
	3	50	50	X	3.7474	1.3468	1.80676	10.3788	77.8763	11.7513	4.14045	59.0975	0.62
	1	70	30	X	3.1264	1.2811	1.20328	10.3701	79.2792	7.8193	2.7713	46.545	0.55
	2	70	30	X	3.1391	1.208	1.17265	10.6787	78.9618	8.2646	2.6069	47.8344	0.57
	3	70	30	X	3.1022	1.2446	1.18797	10.5244	79.1648	8.04195	2.6891	47.1897	0.56
	1	90	10	X	2.8627	1.0693	0.958516	10.6476	79.611	5.52	2.8893	28.1273	0.34
	2	90	10	X	2.8928	0.9341	0.838214	10.3297	80.1719	5.885	3.0088	27.9111	0.35
	3	90	10	X	2.8517	1.0017	0.898371	10.4886	80.0674	5.7025	2.94905	28.0192	0.35
	1	50	50	E	3.4973	1.6037	1.95244	10.568	77.7472	10.6552	3.8025	61.5086	0.5
	2	50	50	E	3.5062	1.6046	1.85261	10.6099	77.8461	11.7804	4.0055	60.9937	0.53
	3	50	50	E	3.4491	1.6041	1.90251	10.5889	77.9269	11.2178	3.904	61.2512	0.52
	1	70	30	E	3.1071	1.4509	1.11061	10.2932	79.5938	8.0143	2.7164	47.6273	0.4
	2	70	30	E	3.0554	1.3521	1.12687	10.3136	79.729	7.9121	2.6789	45.8029	0.42
	3	70	30	E	3.1258	1.4015	1.11874	10.3034	79.6504	7.9632	2.69765	46.7151	0.41
	1	90	10	E	2.7184	0.5893	0.817512	9.71173	81.404	2.8437	3.7014	26.3128	0.36
	2	90	10	E	2.7137	0.6638	0.890834	9.70852	81.2941	2.6198	3.6858	25.7051	0.35
	3	90	10	E	2.711	0.6266	0.854174	9.71012	81.4201	2.73175	3.6936	26.0089	0.36
	Control:
	1	100	0	X	2.7577	0.4467	0.648802	9.59189	81.7877	0	3.4587	17.9699	0.22
	2	100	0	X	2.6661	0.4756	0.612195	9.87864	81.7479	0	3.4658	17.9746	0.2
	3	100	0	X	2.6696	0.4611	0.630494	9.73536	81.8105	0	3.46	17.97	0.21
